# Supplementary material for: Clinical validation of artificial intelligence-assisted karyotyping on peripheral blood in a cytogenetic diagnostic laboratory
Source: Hum Genet. 2025 Nov 10;144(11-12):1269–76. doi: 10.1007/s00439-025-02789-z (PMC12689769; doi:10.1007/s00439-025-02789-z)
Supplement: Supplementary file 2 — Supplementary Material 2 [file 439_2025_2789_MOESM2_ESM.xlsx]

## Sheet: Case-level
Case No.	Clinical Indications	Age	Specimen Type	Cytogenetic Result	Gender	Category	Detailed Types	Result category per conventional karotyping analysis	Result category per AI- analysis	Concordance of AI analysis vs conventional karyotyping	Concordance of AI analysis with manual correction vs conventional karyotyping	Time of Conventional Manual Analysis (mins)	Time of the Manual Reviewer 1 (mins)	Time of the Manual Reviewer 2 (mins)	Time of the Manual Reviewer 3 (mins)
1	Non-invasive prenatal screening: Increase DNA from Xp and Xq	25	Peripheral Blood	47,XXX	Female	Abnormal	Sex Chromsome abnormality	Positive	Positive	TP	TP	33.39	6.05	8.39	6.59
2	Non-invasive prenatal screening: 47,XXX	35	Peripheral Blood	mos 46,XX[5]/47,XXX[65]	Female	Abnormal	Sex Chromsome abnormality	Positive	Positive	TP	TP	31.63	5.49	5.06	8.75
3	Miscarriage	39	Peripheral Blood	45,XX,rob(14;21)(q10;q10)	Male	Abnormal	Rob	Positive	Positive	TP	TP	34.38	5.83	4.76	7.36
4	Translocation carrier: 45,XX,der(22;22)(q10;q10), recurrent abortion	32	Peripheral Blood	45,XX,rob(22;22)(q10;q10)	Male	Abnormal	Rob	Positive	Negative	FN	TP	37.35	5.63	6.44	7.05
5	Severe oligozoospermia	26	Peripheral Blood	45,XY,rob(13;21)(q10;q10)	Male	Abnormal	Rob	Positive	Positive	TP	TP	32.06	7.41	4.72	7.27
6	Previous child/pregnancy with chromosome abnormality: Chorionic Villus studies indicate Robertsonian translocation	28	Peripheral Blood	45,XX,rob(15;21)(q10;q10)	Male	Abnormal	Rob	Positive	Negative	FN	TP	35.12	6.57	6.2	7.72
7	Work up for Preimplantation genetic testing (Robertsonian translocation)	57	Peripheral Blood	45,XY,rob(13;14)(q10;q10)	Male	Abnormal	Rob	Positive	Positive	TP	TP	36.28	6.37	8.34	8.42
8	Fetus has biparental inheritance of chromosome 14	29	Peripheral Blood	45,XX,rob(13;14)(q10;q10)	Male	Abnormal	Rob	Positive	Positive	TP	TP	33.09	6.02	6.52	6.55
9	Suspected translocation carrier of rob(13;14)	42	Peripheral Blood	45,XY,rob(13;14)(q10;q10)	Male	Abnormal	Rob	Positive	Positive	TP	TP	36.15	5.58	5.08	7.84
10	Repeated implantation failure, severe oligospermia	39	Peripheral Blood	45,XY,rob(13;14)(q10;q10)	Male	Abnormal	Rob	Positive	Positive	TP	TP	30.5	6.1	6.29	7.58
11	Familial chromosome abnormality: Sister is a Balance translocation 45,XX,rob(13;14)	30	Peripheral Blood	45,XX,rob(13;14)(q10;q10)	Male	Abnormal	Rob	Positive	Positive	TP	TP	35.35	7.19	8.27	7.74
12	Advanced maternal age, Husband is translocation carrier: rob(13;14)(q10;q10)	37	Peripheral Blood	45,XX,rob(13;14)(q10;q10)	Male	Abnormal	Rob	Positive	Positive	TP	TP	33.03	6.24	7.77	8.12
13	Translocation carrier: 45,XX,rob(13;21)(q10;q10)	38	Peripheral Blood	45,XX,rob(13;21)(q10;q10)	Male	Abnormal	Rob	Positive	Positive	TP	TP	37.18	5.18	8.45	7.93
14	Previous child/ pregnancy with chr abn: Previous pregnancy with 46,XY,+13,rob(13;14)(q10;q10)	36	Peripheral Blood	45,XX,rob(13;14)(q10;q10)	Male	Abnormal	Rob	Positive	Positive	TP	TP	29.89	8.11	5.63	6.68
15	Family history of balanced translocation	46	Peripheral Blood	45,XY,rob(14;21)(q10;q10)	Male	Abnormal	Rob	Positive	Positive	TP	TP	37.12	6.2	4.77	7.4
16	Advanced maternal age	44	Peripheral Blood	45,XX,rob(13;14)(q10;q10)	Male	Abnormal	Rob	Positive	Positive	TP	TP	35.07	5.78	5.97	6.67
17	Fetal Chorionic Villus studies : 46,XY,+13,rob(13;14)(q10;q10)	47	Peripheral Blood	45,XX,rob(13;14)(q10;q10)	Male	Abnormal	Rob	Positive	Positive	TP	TP	36.47	6.93	4.75	6.93
18	Non-invasive prenatal screening: T21, T13 positive	35	Peripheral Blood	45,XY,rob(13;14)(q10;q10)	Male	Abnormal	Rob	Positive	Positive	TP	TP	31.28	8.16	6.98	7.94
19	Translocation carrier; Miscarriage; biochemical pregnancies x2	30	Peripheral Blood	45,XX,rob(13;14)(q10;q10)	Male	Abnormal	Rob	Positive	Positive	TP	TP	32.8	6.98	8.12	8.46
20	Translocation carrier; Miscarriage; biochemical pregnancies x2	30	Peripheral Blood	45,XX,rob(13;14)(q10;q10)	Male	Abnormal	Rob	Positive	Positive	TP	TP	36.64	7.09	8.15	7.2
21	Severe oligospermia	31	Peripheral Blood	45,XY,rob(13;14)(q10;q10)	Male	Abnormal	Rob	Positive	Positive	TP	TP	30.62	6.91	5.78	8.23
22	Severe oligospermia	31	Peripheral Blood	45,XY,rob(13;14)(q10;q10)	Male	Abnormal	Rob	Positive	Positive	TP	TP	30.83	5.35	8.42	7.08
23	Recurrent miscarriage	40	Peripheral Blood	mos 45,X[4]/46,XX[53]	Female	Abnormal	low-level mos	Positive	Positive	TP	TP	34.53	9.15	8.28	9.11
24	Advanced maternal age; Non-invasive prenatal screening: decrease chromosome X DNA, low level of chromosome Y	41	Peripheral Blood	mos 47,XYY[5]/46,XY[58]	Male	Abnormal	low-level mos	Positive	Positive	TP	TP	36.14	8.66	7.12	10
25	Non-invasive prenatal screening: decreased in chromosome X DNA	32	Peripheral Blood	mos 45,X[10]/46,XX[78]	Female	Abnormal	low-level mos	Positive	Positive	TP	TP	31.96	9.49	9.65	9.16
26	Advanced maternal age	41	Peripheral Blood	46,XX,inv(9)(p12q13)	Female	Abnormal	Inversion 9	Positive	Positive	TP	TP	34.86	6.12	5.13	7.94
27	Recurrent abortion	39	Peripheral Blood	46,XY,inv(9)(p12q13)	Male	Abnormal	Inversion 9	Positive	Positive	TP	TP	34.13	7.94	6.55	6.4
28	In vitro fertilization+Preimplantation genetic testing-M+Preimplantation genetic testing-A	32	Peripheral Blood	46,XY,inv(9)(p12q13)	Male	Abnormal	Inversion 9	Positive	Positive	TP	TP	32.54	6.51	5.57	7.13
29	Pre-Preimplantation genetic testing assessment	52	Peripheral Blood	46,XY,inv(9)(p12q13)	Male	Abnormal	Inversion 9	Positive	Positive	TP	TP	31.02	7.1	5.53	8.43
30	Advanced maternal age	40	Peripheral Blood	46,XY,inv(9)(p12q13)	Male	Abnormal	Inversion 9	Positive	Positive	TP	TP	31.04	5.99	8.26	7.58
31	Advanced maternal age	44	Peripheral Blood	46,XX,inv(9)(p12q13)	Female	Abnormal	Inversion 9	Positive	Positive	TP	TP	35.4	6.92	6.06	6.76
32	Miscarriage x2 (wife)	45	Peripheral Blood	46,XX,inv(9)(p12q13)	Female	Abnormal	Inversion 9	Positive	Positive	TP	TP	37.08	7.31	6.24	7.31
33	Recurrent miscarriage	33	Peripheral Blood	46,XX,inv(9)(p12q13)	Female	Abnormal	Inversion 9	Positive	Positive	TP	TP	36.68	7.47	5.44	8.53
34	Recurrent miscarriage x2; Family history: Intellectual Disability	36	Peripheral Blood	46,XX,inv(9)(p12q13)	Female	Abnormal	Inversion 9	Positive	Positive	TP	TP	35.68	6.98	5.56	7.65
35	Miscarriage x2 (wife)	34	Peripheral Blood	46,XY,inv(9)(p12q13)	Male	Abnormal	Inversion 9	Positive	Positive	TP	TP	30.69	6.28	5.61	6.64
36	Miscarriage x2	36	Peripheral Blood	46,XX,inv(9)(p12q13)	Female	Abnormal	Inversion 9	Positive	Positive	TP	TP	33.98	6.25	7.25	6.71
37	Miscarriage x4 (wife)	41	Peripheral Blood	46,XY,inv(9)(p12q13)	Male	Abnormal	Inversion 9	Positive	Positive	TP	TP	36.39	6.34	8.06	8.35
38	Miscarriage	33	Peripheral Blood	46,XX,t(2;12)(p12;q24.1)	Female	Abnormal	Balanced Translocation	Positive	Positive	TP	Second cell finding	33.58	7.28	6.66	7.64
39	Recurrent miscarriage x3	45	Peripheral Blood	46,XX,t(1;4)(q32;p16)	Female	Abnormal	Balanced Translocation	Positive	Positive	TP	Second cell finding	32.83	7.91	8.77	8.35
40	Miscarriage	36	Peripheral Blood	46,XX,t(13;15)(q22;q24)	Female	Abnormal	Balanced Translocation	Positive	Positive	TP	TP	34.12	6.8	5.69	8.7
41	Previous products of gestation indicated imbalance translocation	34	Peripheral Blood	46,XX,t(12;15)(q23;q14)	Female	Abnormal	Balanced Translocation	Positive	Positive	TP	TP	31.76	7.49	6.83	7.84
42	Suspected chromosome rearrangement	31	Peripheral Blood	46,XX,t(5;9)(p13;p22)	Female	Abnormal	Balanced Translocation	Positive	Positive	TP	TP	34.3	7.42	7.87	8.69
43	Miscarriage	35	Peripheral Blood	46,XX,t(4;14)(q27;q32.3)	Female	Abnormal	Balanced Translocation	Positive	Positive	TP	TP	31.29	7.32	5.91	9.03
44	Translocation carrier: Balanced translocation 46,XX,t(2;5)(q37;p13)	32	Peripheral Blood	46,XX,t(2;5)(q37;p13)	Female	Abnormal	Balanced Translocation	Positive	Positive	TP	TP	35.69	7.69	7.36	7.51
45	Previous child/ pregnancy with chr abn: CMA: unbalanced translocation involving 18 del & 20 dup	41	Peripheral Blood	46,XX,t(18;20)(p11.2;q13.2)	Female	Abnormal	Balanced Translocation	Positive	Positive	TP	TP	35.66	6.85	7.75	7.63
46	Repeated implantation failure	38	Peripheral Blood	46,XX,t(6;16)(p21.3;q24)	Female	Abnormal	Balanced Translocation	Positive	Positive	TP	TP	32.46	7.46	8.19	8.97
47	Recurrent abortion	35	Peripheral Blood	46,XX,t(10;22)(q26.1;q11.2)	Female	Abnormal	Balanced Translocation	Positive	Positive	TP	TP	33.29	7.74	7.19	9.13
48	Miscarriage; Translocation carrier: balance translocation 46,XX,t(14;20)(q32.2;q11.2)	29	Peripheral Blood	46,XX,t(14;20)(q32.2;q11.2)	Female	Abnormal	Balanced Translocation	Positive	Positive	TP	TP	36.93	5.51	7.42	7.72
49	Miscarriage x2	39	Peripheral Blood	46,XX,t(4;8)(q33;q24.1)	Female	Abnormal	Balanced Translocation	Positive	Negative	FN	FN	33	8.35	6.84	8.91
50	Recurrent miscarriage x2 (wife); Family history: (wife) hearing impairment (congenital); congenital structural abnormality	41	Peripheral Blood	46,XY,t(1;10)(q42;q26)	Male	Abnormal	Balanced Translocation	Positive	Positive	TP	TP	37.25	6.61	6.86	7.65
51	Repeated implantation failure	42	Peripheral Blood	46,XY	Male	Normal	Normal	Negative	Positive	FP	Second cell finding	33.31	6.89	6.37	7.76
52	Recurrent abortion	33	Peripheral Blood	46,XY	Male	Normal	Normal	Negative	Positive	FP	Second cell finding	33.47	6.44	5.99	7.06
53	Recurrent implantation failure (wife)	43	Peripheral Blood	46,XY	Male	Normal	Normal	Negative	Positive	FP	Second cell finding	34.78	5.89	7.44	7.99
54	In vitro fertilization+Preimplantation genetic testing-A	50	Peripheral Blood	46,XY	Male	Normal	Normal	Negative	Positive	FP	Second cell finding	36.29	5.47	6.06	7.78
55	Miscarriage	35	Peripheral Blood	46,XX	Female	Normal	Normal	Negative	Positive	FP	Second cell finding	35.37	7.78	5.42	7.91
56	Repeated implantation failure	36	Peripheral Blood	46,XX	Female	Normal	Normal	Negative	Positive	FP	Second cell finding	35.63	6.1	6.11	7.05
57	Advanced maternal age	40	Peripheral Blood	46,XX	Female	Normal	Normal	Negative	Positive	FP	Second cell finding	35.72	5.94	5.44	8.03
58	Advanced maternal age, Previous child/pregnancy with chr abn: (pregnancy) 47,XX,+2	42	Peripheral Blood	46,XX	Female	Normal	Normal	Negative	Positive	FP	TN	30.58	6.4	7.97	7.45
59	Miscarriage	39	Peripheral Blood	46,XY	Male	Normal	Normal	Negative	Positive	FP	TN	30.89	6.14	5.88	7.62
60	Recurrent miscarriage	34	Peripheral Blood	46,XX	Female	Normal	Normal	Negative	Negative	TN	TN	35.51	5.97	5.5	7.04
61	Recurrent miscarriage	35	Peripheral Blood	46,XY	Male	Normal	Normal	Negative	Positive	FP	TN	31.65	6.59	6.15	7.42
62	Advanced maternal age, recurrent abortion	39	Peripheral Blood	46,XX	Female	Normal	Normal	Negative	Positive	FP	TN	31.25	6.33	6.38	8.23
63	Recurrent abortion (wife)	35	Peripheral Blood	46,XY	Male	Normal	Normal	Negative	Positive	FP	TN	36.5	5.41	7.94	7.58
64	Non-invasive prenatal screening: 45,X	33	Peripheral Blood	46,XX	Female	Normal	Normal	Negative	Negative	TN	TN	33.94	7.57	7.48	8.25
65	Recurrent miscarriage	46	Peripheral Blood	46,XY	Male	Normal	Normal	Negative	Negative	TN	TN	33.48	7.27	7.1	7.1
66	Recurrent miscarriage	43	Peripheral Blood	46,XX	Female	Normal	Normal	Negative	Negative	TN	TN	34.06	5.99	5.36	6.94
67	Recurrent abortion ×2	33	Peripheral Blood	46,XX	Female	Normal	Normal	Negative	Positive	FP	TN	34.41	5.95	7.69	7.08
68	Recurrent abortion ×2	35	Peripheral Blood	46,XY	Male	Normal	Normal	Negative	Negative	TN	TN	33.53	6.71	7.4	7.64
69	Fetal anomalies: Amniotic fluid indicate 46,XX,15p+; Non-invasive prenatal screening: positive for sex chromosome	32	Peripheral Blood	46,XY	Male	Normal	Normal	Negative	Negative	TN	TN	33.99	6.92	5.79	7.84
70	Recurrent abortion	36	Peripheral Blood	46,XY	Male	Normal	Normal	Negative	Negative	TN	TN	35.79	7.41	7.26	7.32
71	For Preimplantation genetic testing-A, repeated implantation failure	37	Peripheral Blood	46,XX	Female	Normal	Normal	Negative	Positive	FP	TN	34.05	7.23	6.25	8.2
72	For Preimplantation genetic testing-A, repeated implantation failure	36	Peripheral Blood	46,XY	Male	Normal	Normal	Negative	Negative	TN	TN	37.37	6.05	6.45	8.04
73	Advanced maternal age; Recurrent abortion	40	Peripheral Blood	46,XX	Female	Normal	Normal	Negative	Negative	TN	TN	31.36	7.5	5.93	7.52
74	Pre In vitro fertilization check up	36	Peripheral Blood	46,XX	Female	Normal	Normal	Negative	Negative	TN	TN	34.66	7.54	7.83	7.3
75	Severe oligospermia	36	Peripheral Blood	46,XY	Male	Normal	Normal	Negative	Negative	TN	TN	32.57	5.68	6.2	6.91
76	Severe oligospermia	37	Peripheral Blood	46,XY	Male	Normal	Normal	Negative	Positive	FP	TN	36.18	5.5	7.02	8.1
77	Severe oligospermia	33	Peripheral Blood	46,XY	Male	Normal	Normal	Negative	Positive	FP	TN	34.72	7.7	5.48	7
78	Advanced maternal age	47	Peripheral Blood	46,XY	Male	Normal	Normal	Negative	Negative	TN	TN	34.59	5.75	5.64	7.07
79	Primary ovarian insufficiency	43	Peripheral Blood	46,XX	Female	Normal	Normal	Negative	Negative	TN	TN	31.68	6.5	5.3	7.36
80	Recurrent miscarriage	33	Peripheral Blood	46,XX	Female	Normal	Normal	Negative	Positive	FP	TN	36.22	6.98	7.07	7.02
81	Recurrent miscarriage	40	Peripheral Blood	46,XY	Male	Normal	Normal	Negative	Negative	TN	TN	34.16	6.03	7.05	7.71
82	Recurrent abortion	36	Peripheral Blood	46,XX	Female	Normal	Normal	Negative	Negative	TN	TN	29.85	7.51	6.39	8.07
83	Recurrent abortion	40	Peripheral Blood	46,XX	Female	Normal	Normal	Negative	Negative	TN	TN	35.78	7.32	7.92	7.01
84	Recurrent miscarriage	29	Peripheral Blood	46,XX	Female	Normal	Normal	Negative	Positive	FP	TN	35.15	5.84	7.2	7.73
85	Miscarriage	35	Peripheral Blood	46,XY	Male	Normal	Normal	Negative	Positive	FP	TN	30.42	6.13	6.19	7.33
86	Previous child/ pregnancy with chr abn: Smith-Magenis syndrome	38	Peripheral Blood	46,XY	Male	Normal	Normal	Negative	Positive	FP	TN	30.26	5.86	6.6	8.28
87	Wife miscarriage	35	Peripheral Blood	46,XY	Male	Normal	Normal	Negative	Negative	TN	TN	34.76	7.29	5.23	6.9
88	Pre-Preimplantation genetic testing work-up	38	Peripheral Blood	46,XY	Male	Normal	Normal	Negative	Positive	FP	FP	31.67	6.78	5.4	7.77
89	Recurrent abortion; Miscarriage ×2	34	Peripheral Blood	46,XY	Male	Normal	Normal	Negative	Negative	TN	TN	32.28	7.52	5.91	7.69
90	Recurrent abortion ×2	41	Peripheral Blood	46,XY	Male	Normal	Normal	Negative	Negative	TN	TN	31.42	6.97	7.01	7.24
91	Recurrent abortion	33	Peripheral Blood	46,XY	Male	Normal	Normal	Negative	Positive	FP	TN	36.61	7.15	6.12	7.54
92	Recurrent abortion; Miscarriage; Previous child/ pregnancy with chromsome abnormality	39	Peripheral Blood	46,XY	Male	Normal	Normal	Negative	Positive	FP	TN	34.23	7.36	5.26	7.26
93	Severe oligospermia	35	Peripheral Blood	46,XY	Male	Normal	Normal	Negative	Negative	TN	TN	32.08	7.02	6.59	7.15
94	Amnio fuild indicates 46,X,?dup(X)(p21p11.3)	28	Peripheral Blood	46,XY	Male	Normal	Normal	Negative	Positive	FP	TN	33.65	6.67	5.53	7.46
95	Advanced maternal age; severe male factor (Husband)	35	Peripheral Blood	46,XX	Female	Normal	Normal	Negative	Positive	FP	FP	34.25	6.66	5.67	7.23
96	Advanced maternal age	45	Peripheral Blood	46,XX	Female	Normal	Normal	Negative	Negative	TN	TN	35.67	7.08	6.66	7.79
97	Advanced maternal age; Miscarriage; Recurrent implantation failure	42	Peripheral Blood	46,XX	Female	Normal	Normal	Negative	Negative	TN	TN	34.46	7.6	6.52	7.67
98	Preimplantation genetic testing-A workup	38	Peripheral Blood	46,XX	Female	Normal	Normal	Negative	Positive	FP	TN	31.18	7.21	6.5	7.57
99	Non-invasive prenatal screening: Reduction in DNA in chromosome Xq, post private amnio showed 45,X,der(X;22)dup(X)(q26q21)t(X;22)(q21;p13)	21	Peripheral Blood	46,XX	Female	Normal	Normal	Negative	Positive	FP	TN	34.28	6.2	7.66	7.75
100	Non-invasive prenatal screening: Decrease in DNA from Chromosome X	35	Peripheral Blood	46,XX	Female	Normal	Normal	Negative	Positive	FP	TN	36.11	7.18	5.76	8.21
